# Supplementary material for: The Ribosome Is the Ultimate Receptor for Trypsin Modulating Oostatic Factor (TMOF)
Source: Biomolecules. 2022 Apr 14;12(4):577. doi: 10.3390/biom12040577 (PMC9028786; doi:10.3390/biom12040577)
Supplement: Supplementary file 1 [file biomolecules-12-00577-s001.zip]

Archive with 1 entries (1 files):
- biomolecules-1662449-supplementary.pdf
